# Supplementary material for: Shepherding the past: High-resolution data on Neolithic Southern Iberian livestock management at Cueva de El Toro (Antequera, Málaga)
Source: PLoS One. 2024 Apr 3;19(4):e0299786. doi: 10.1371/journal.pone.0299786 (PMC10990244; doi:10.1371/journal.pone.0299786)
Supplement: S1 Table — (XLSX) [file pone.0299786.s001.xlsx]

## Sheet: all
S1 Table. Results of the Bayesian model
Name	Unmodelled (BC/AD)			Modelled (BC/AD)			Indices_x000D_ Amodel 78_x000D_ Aoverall 79.3
	from	to	%	from	to	%	Acomb	A	L	P	C
Sequence
Boundary Start				-5282	-5075	95.449974					97
Phase layer
R_Date CIRAM-5475	-5306	-5056	95.449974	-5220	-5061	95.449973		97.8			99.3
R_Date CIRAM-5476	-5306	-5058	95.449973	-5221	-5061	95.449974		93.9			99.3
R_Date CIRAM-5477	-5215	-5009	95.449974	-5211	-5056	95.449974		109.9			99.3
R_Date CIRAM-5478	-5209	-4939	95.449973	-5208	-5039	95.449974		57.4			99.1
R_Date CIRAM-5479	-5211	-5006	95.449974	-5209	-5056	95.449974		102.8			99.4
R_Date CIRAM-5480	-5307	-5068	95.449974	-5225	-5061	95.449973		67.5			99.4
R_Date CIRAM-54781	-5296	-5043	95.449973	-5215	-5058	95.449973		114.7			99.3
R_Date CIRAM-5482	-5285	-5016	95.449973	-5212	-5059	95.449974		112.2			99.3
Interval Duration				0	241	95.449974					96
Boundary End				-5170	-4987	95.449974					97
Name	Unmodelled (BC/AD)			Modelled (BC/AD)			Indices_x000D_ Amodel 78.4_x000D_ Aoverall 79.7
	from	to	%	from	to	%	Acomb	A	L	P	C
Sequence
Boundary Start				-5288	-5077	95.449974					95.2
Phase layer
R_Date CIRAM-5475	-5306	-5056	95.449974	-5221	-5060	95.449974		97.8			99.5
R_Date CIRAM-5476	-5306	-5058	95.449973	-5221	-5060	95.44997400000001		94			99.4
R_Date CIRAM-5477	-5215	-5009	95.449974	-5211	-5055	95.449974		109.9			99.5
R_Date CIRAM-5478	-5209	-4939	95.449973	-5208	-5040	95.449974		58.3			99.2
R_Date CIRAM-5479	-5211	-5006	95.449974	-5208	-5056	95.449974		102.9			99.3
R_Date CIRAM-5480	-5307	-5068	95.449974	-5224	-5061	95.449974		67.5			99.5
R_Date CIRAM-54781	-5296	-5043	95.449973	-5215	-5058	95.449974		114.7			99.5
R_Date CIRAM-5482	-5285	-5016	95.449973	-5212	-5058	95.449973		112.1			99.4
Interval Duration				0	241	95.449974					96.8
Boundary End				-5204	-4989	95.44997400000001					97.6
Name	Unmodelled (BC/AD)			Modelled (BC/AD)			Indices_x000D_ Amodel 78.1_x000D_ Aoverall 79.4
	from	to	%	from	to	%	Acomb	A	L	P	C
Sequence
Boundary Start				-5290	-5075	95.44997400000001					95.5
Phase layer
R_Date CIRAM-5475	-5306	-5056	95.449974	-5220	-5061	95.449973		97.9			99.5
R_Date CIRAM-5476	-5306	-5058	95.449973	-5221	-5061	95.449973		94			99.4
R_Date CIRAM-5477	-5215	-5009	95.449974	-5211	-5056	95.449973		109.9			99.4
R_Date CIRAM-5478	-5209	-4939	95.449973	-5208	-5040	95.449974		57.6			99.3
R_Date CIRAM-5479	-5211	-5006	95.449974	-5208	-5056	95.449974		102.7			99.4
R_Date CIRAM-5480	-5307	-5068	95.449974	-5224	-5061	95.449973		67.4			99.4
R_Date CIRAM-54781	-5296	-5043	95.449973	-5215	-5059	95.449974		114.9			99.4
R_Date CIRAM-5482	-5285	-5016	95.449973	-5212	-5058	95.449973		112.2			99.4
Interval Duration				0	236	95.449974					96.4
Boundary End				-5170	-4990	95.449974					97.3
Name	Unmodelled (BC/AD)			Modelled (BC/AD)			Indices_x000D_ Amodel 78_x000D_ Aoverall 79.3
	from	to	%	from	to	%	Acomb	A	L	P	C
Sequence
Boundary Start				-5295	-5075	95.449974					97.1
Phase layer
R_Date CIRAM-5475	-5306	-5056	95.449974	-5221	-5060	95.449973		97.7			99.5
R_Date CIRAM-5476	-5306	-5058	95.449973	-5221	-5060	95.449974		93.8			99.6
R_Date CIRAM-5477	-5215	-5009	95.449974	-5211	-5056	95.449974		109.9			99.4
R_Date CIRAM-5478	-5209	-4939	95.449973	-5208	-5040	95.449974		57.6			99.3
R_Date CIRAM-5479	-5211	-5006	95.449974	-5209	-5056	95.449974		102.8			99.5
R_Date CIRAM-5480	-5307	-5068	95.449974	-5225	-5061	95.449973		67.5			99.6
R_Date CIRAM-54781	-5296	-5043	95.449973	-5215	-5058	95.449973		114.7			99.6
R_Date CIRAM-5482	-5285	-5016	95.449973	-5212	-5059	95.44997400000001		112.1			99.6
Interval Duration				0	237	95.449974					95.4
Boundary End				-5170	-4986	95.449974					96.6
Name	Unmodelled (BC/AD)			Modelled (BC/AD)			Indices_x000D_ Amodel 78.2_x000D_ Aoverall 79.5
	from	to	%	from	to	%	Acomb	A	L	P	C
Sequence
Boundary Start				-5291	-5075	95.449973					95.5
Phase layer
R_Date CIRAM-5475	-5306	-5056	95.449974	-5221	-5060	95.449974		97.9			99.5
R_Date CIRAM-5476	-5306	-5058	95.449973	-5221	-5061	95.449974		94.1			99.6
R_Date CIRAM-5477	-5215	-5009	95.449974	-5211	-5056	95.449974		109.9			99.5
R_Date CIRAM-5478	-5209	-4939	95.449973	-5208	-5039	95.449974		57.7			98.7
R_Date CIRAM-5479	-5211	-5006	95.449974	-5209	-5056	95.449974		102.7			99.2
R_Date CIRAM-5480	-5307	-5068	95.449974	-5225	-5061	95.449974		67.6			99.6
R_Date CIRAM-54781	-5296	-5043	95.449973	-5215	-5058	95.449974		114.8			99.5
R_Date CIRAM-5482	-5285	-5016	95.449973	-5212	-5058	95.44997400000001		112.2			99.5
Interval Duration				0	241	95.449974					95.2
Boundary End				-5207	-4986	95.449973					96.6

## Sheet: without outlier
S1 Table. Results of the Bayesian model without outlier
Name	Unmodelled (BC/AD)		Modelled (BC/AD)		Indices_x000D_ Amodel 99.5_x000D_ Aoverall 99.1
	from_95_4	to_95_4	from_95_4	to_95_4	Acomb	A	L	P	C
Sequence
Boundary Start			-5296	-5077					95.5
Phase layer
R_Date CIRAM-5480	-5307	-5068	-5226	-5061		69.2			99.5
R_Date CIRAM-5475	-5306	-5056	-5221	-5062		100.3			99.6
R_Date CIRAM-5476	-5306	-5058	-5221	-5062		96.3			99.5
R_Date CIRAM-54781	-5296	-5043	-5215	-5062		116.6			99.6
R_Date CIRAM-5477	-5215	-5009	-5212	-5060		109.8			99.5
R_Date CIRAM-5482	-5285	-5016	-5214	-5061		113.1			99.6
R_Date CIRAM-5479	-5211	-5006	-5211	-5059		101			99.5
Interval Duration			0	234					97.3
Boundary End			-5210	-5005					98.3
Name	Unmodelled (BC/AD)		Modelled (BC/AD)		Indices_x000D_ Amodel 99.4_x000D_ Aoverall 99.1
	from_95_4	to_95_4	from_95_4	to_95_4	Acomb	A	L	P	C
Sequence
Boundary Start			-5299	-5077					97.8
Phase layer
R_Date CIRAM-5480	-5307	-5068	-5226	-5061		69.4			99.5
R_Date CIRAM-5475	-5306	-5056	-5221	-5061		100.1			99.6
R_Date CIRAM-5476	-5306	-5058	-5222	-5061		96.2			99.6
R_Date CIRAM-54781	-5296	-5043	-5215	-5062		116.5			99.6
R_Date CIRAM-5477	-5215	-5009	-5212	-5060		109.7			99.6
R_Date CIRAM-5482	-5285	-5016	-5213	-5061		113			99.5
R_Date CIRAM-5479	-5211	-5006	-5210	-5058		101.1			99.5
Interval Duration			0	249					98
Boundary End			-5209	-5001					97.9
Name	Unmodelled (BC/AD)		Modelled (BC/AD)		Indices_x000D_ Amodel 99.5_x000D_ Aoverall 99.2
	from_95_4	to_95_4	from_95_4	to_95_4	Acomb	A	L	P	C
Sequence
Boundary Start			-5293	-5077					95.9
Phase layer
R_Date CIRAM-5480	-5307	-5068	-5225	-5062		69.2			99.3
R_Date CIRAM-5475	-5306	-5056	-5221	-5062		100.3			99.3
R_Date CIRAM-5476	-5306	-5058	-5221	-5062		96.4			99.4
R_Date CIRAM-54781	-5296	-5043	-5215	-5063		116.7			99.4
R_Date CIRAM-5477	-5215	-5009	-5212	-5061		109.8			99.2
R_Date CIRAM-5482	-5285	-5016	-5214	-5061		113.1			99.4
R_Date CIRAM-5479	-5211	-5006	-5211	-5059		101			99.2
Interval Duration			0	228					96.6
Boundary End			-5210	-5009					97.1
Name	Unmodelled (BC/AD)		Modelled (BC/AD)		Indices_x000D_ Amodel 99.4_x000D_ Aoverall 99.1
	from_95_4	to_95_4	from_95_4	to_95_4	Acomb	A	L	P	C
Sequence
Boundary Start			-5302	-5078					97.4
Phase layer
R_Date CIRAM-5480	-5307	-5068	-5226	-5060		69.5			99.5
R_Date CIRAM-5475	-5306	-5056	-5221	-5061		100.2			99.5
R_Date CIRAM-5476	-5306	-5058	-5222	-5062		96.3			99.4
R_Date CIRAM-54781	-5296	-5043	-5215	-5062		116.4			99.6
R_Date CIRAM-5477	-5215	-5009	-5212	-5061		109.7			99.4
R_Date CIRAM-5482	-5285	-5016	-5214	-5061		112.9			99.4
R_Date CIRAM-5479	-5211	-5006	-5210	-5059		101.1			99.2
Interval Duration			0	245					97.4
Boundary End			-5209	-5001					97.7
Name	Unmodelled (BC/AD)		Modelled (BC/AD)		Indices_x000D_ Amodel 99.7_x000D_ Aoverall 99.4
	from_95_4	to_95_4	from_95_4	to_95_4	Acomb	A	L	P	C
Sequence
Boundary Start			-5303	-5077					95.3
Phase layer
R_Date CIRAM-5480	-5307	-5068	-5226	-5061		69.5			99.2
R_Date CIRAM-5475	-5306	-5056	-5221	-5062		100.4			99.1
R_Date CIRAM-5476	-5306	-5058	-5222	-5062		96.5			99
R_Date CIRAM-54781	-5296	-5043	-5215	-5063		116.7			99.1
R_Date CIRAM-5477	-5215	-5009	-5213	-5061		109.7			99.1
R_Date CIRAM-5482	-5285	-5016	-5214	-5061		113			99
R_Date CIRAM-5479	-5211	-5006	-5211	-5061		100.9			99.1
Interval Duration			0	239					96.9
Boundary End			-5210	-5007					96.3
