# Supplementary material for: Shepherding the past: High-resolution data on Neolithic Southern Iberian livestock management at Cueva de El Toro (Antequera, Málaga)
Source: PLoS One. 2024 Apr 3;19(4):e0299786. doi: 10.1371/journal.pone.0299786 (PMC10990244; doi:10.1371/journal.pone.0299786)
Supplement: S2 Table — (XLSX) [file pone.0299786.s002.xlsx]

## Sheet: Hoja1
S2 Table. Individual isotope results for each sampled specimen
sample	mm from ERJ	δ13CVPDB	δ18OVPDB
CTC1_M3_1	25.97	-9.08356	-0.170556
CTC1_M3_2	23.99	-9.23656	-0.0975
CTC1_M3_3	22.46	-9.47856	-0.0585
CTC1_M3_4	20.74	-9.991	-0.1625
CTC1_M3_5	19.03	-10.932	-0.0745
CTC1_M3_6	17.31	-11.499	0.3095
CTC1_M3_7	15.56	-12.039	0.3005
CTC1_M3_8	13.92	-12.573	0.8845
CTC1_M3_9	11.77	-12.604	1.1985
CTC1_M3_10	10.66	-11.989	1.8545
CTC1_M3_11	9.1	-11.389	2.0445
CTC1_M3_12	7.08	-10.74	1.8965
CTC1_M3_13	5.55	-9.926	0.9425
CTC1_M3_14	3.65	-9.217	0.2295
CTC1_M3_15	2.97	-9.518	-0.6075
sample	mm from ERJ	δ13CVPDB	δ18OVPDB
CTC2_M3_1	35.55	-10.203	-0.3455
CTC2_M3_2	33.39	-9.923	-0.4565
CTC2_M3_3	31.64	-9.764	-0.7565
CTC2_M3_4	29.97	-9.452	-0.9515
CTC2_M3_5	28.1	-9.39	-1.0345
CTC2_M3_6	26.24	-9.594	-1.0135
CTC2_M3_7	24.67	-9.935	-0.8835
CTC2_M3_8	22.79	-10.6096	-1.04026
CTC2_M3_9	21.05	-11.3146	-1.10426
CTC2_M3_10	19.55	-11.8406	-0.909265
CTC2_M3_11	17.42	-12.0666	-1.17026
CTC2_M3_12	15.89	-11.9496	-0.832265
CTC2_M3_13	13.77	-11.8906	-0.143265
CTC2_M3_14	12.15	-11.6581	0.390857
CTC2_M3_15	10.52	-11.1521	0.945857
CTC2_M3_16	8.76	-10.5331	1.53986
CTC2_M3_17	6.9	-9.82414	1.63686
CTC2_M3_18	4.89	-9.66414	1.18786
sample	mm from ERJ	δ13CVPDB	δ18OVPDB
CTC19_M3_1	33.95	-11.3494	-2.16325
CTC19_M3_2	32.24	-12.4054	-0.73225
CTC19_M3_3	30.55	-12.7904	-0.36325
CTC19_M3_4	28.54	-12.9114	0.29575
CTC19_M3_5	27.22	-12.7394	0.24975
CTC19_M3_6	25.36	-12.2684	0.27475
CTC19_M3_7	23.34	-12.0516	0.265735
CTC19_M3_8	21.59	-11.2724	0.03575
CTC19_M3_9	19.56	-11.1014	-0.14825
CTC19_M3_10	17.54	-10.8226	-0.283265
CTC19_M3_11	15.76	-10.5234	-0.84725
CTC19_M3_12	13.71	-10.4034	-1.11425
CTC19_M3_13	11.55	-10.6506	-1.27126
CTC19_M3_14	9.41	-10.5016	-1.61756
CTC19_M3_15	7.71	-11.1004	-1.23725
CTC19_M3_16	5.71	-11.8844	-0.90425
CTC19_M3_17	3.53	-11.5404	-1.41825
sample	mm from ERJ	δ13CVPDB	δ18OVPDB
CTC5_M3_1	35	-6.68243	1.59975
CTC5_M3_2	33.13	-5.26643	1.39675
CTC5_M3_3	31.22	-4.58643	1.83375
CTC5_M3_4	29.51	-4.00643	1.37875
CTC5_M3_5	27.87	-3.69143	1.55475
CTC5_M3_6	25.74	-4.09943	1.24975
CTC5_M3_7	23.95	-5.18743	1.27875
CTC5_M3_8	22.11	-6.63643	0.66175
CTC5_M3_9	20.04	-7.15543	0.38075
CTC5_M3_10	18.3	-8.22843	-0.23225
CTC5_M3_11	16.52	-9.67743	-0.24225
CTC5_M3_12	14.67	-10.1154	-0.04325
CTC5_M3_13	12.75	-10.5874	0.35575
CTC5_M3_14	10.65	-10.7544	0.71575
CTC5_M3_15	8.85	-11.0204	0.40475
CTC5_M3_16	6.77	-10.9434	0.49775
CTC5_M3_17	4.93	-11.1974	-1.04525
sample	mm from ERJ	δ13CVPDB	δ18OVPDB
CTC21_M3_1	22.58	-11.9571	-1.92386
CTC21_M3_2	20.9	-12.4431	-1.35086
CTC21_M3_3	18.8	-12.7361	-1.14786
CTC21_M3_4	16.91	-12.4621	-1.11386
CTC21_M3_5	15.1	-12.4421	-1.27386
CTC21_M3_6	13.23	-11.9071	-1.71586
CTC21_M3_7	11.7	-11.9176	-0.564265
CTC21_M3_8	9.92	-11.4706	-0.473265
CTC21_M3_9	8.31	-10.9181	-1.29686
CTC21_M3_10	6.66	-11.1751	-0.838857
CTC21_M3_11	4.92	-11.0951	-1.06186
CTC21_M3_12	2.97	-11.6711	-0.925857
sample	mm from ERJ	δ13CVPDB	δ18OVPDB
CTC4_M3_1	23.96	-11.4081	-2.10886
CTC4_M3_2	22.6	-12.1561	-1.60486
CTC4_M3_3	20.73	-12.2581	-1.69186
CTC4_M3_4	19.17	-12.5231	-1.43786
CTC4_M3_5	17.39	-12.3281	-1.44086
CTC4_M3_6	15.45	-12.4301	-1.11386
CTC4_M3_7	13.85	-11.9441	-0.726857
CTC4_M3_8	12.19	-12.1671	-0.393857
CTC4_M3_9	10.35	-11.7161	-0.848857
CTC4_M3_10	8.91	-11.3941	-0.613857
CTC4_M3_11	7.05	-11.0271	-0.797857
CTC4_M3_12	5.16	-10.1371	-1.48186
CTC4_M3_13	3.43	-9.15914	-1.38186
sample	mm from ERJ	δ13CVPDB	δ18OVPDB
CTC7_M3_1	23.89	-12.1256	-0.855556
CTC7_M3_2	22	-11.8026	0.358444
CTC7_M3_3	20.47	-11.3626	0.870444
CTC7_M3_4	18.71	-10.8826	0.413444
CTC7_M3_5	16.7	-11.2126	0.681444
CTC7_M3_6	15.03	-10.9876	0.905444
CTC7_M3_7	13.2	-10.9686	0.570444
CTC7_M3_8	11.64	-11.0056	-0.0505556
CTC7_M3_9	9.95	-10.7826	-0.873556
CTC7_M3_10	7.99	-11.0686	-1.74856
CTC7_M3_11	5.96	-11.4976	-1.37656
CTC7_M3_12	4.01	-12.1966	-1.00656
CTC7_M3_13	2.24	-12.1456	-0.528556
sample	mm from ERJ	δ13CVPDB	δ18OVPDB
CTC8_M3_1	26.15	-5.96556	-0.166556
CTC8_M3_2	24.9	-5.29456	-0.366556
CTC8_M3_3	23.17	-5.04256	-0.486556
CTC8_M3_4	21.65	-4.82456	-1.01156
CTC8_M3_5	20.32	-4.89456	-1.26356
CTC8_M3_6	18.64	-5.92356	-1.57756
CTC8_M3_7	16.61	-7.62756	-2.10956
CTC8_M3_8	14.71	-8.90156	-1.65556
CTC8_M3_9	13.22	-10.2166	-1.37356
CTC8_M3_10	11.91	-10.4846	-1.22656
CTC8_M3_11	10.32	-10.4616	-0.173265
CTC8_M3_12	8.66	-9.62956	1.01844
CTC8_M3_13	6.45	-7.27256	1.46744
CTC8_M3_14	4.59	-5.28156	0.666444
